# Supplementary material for: The effects of chemical fungicides and salicylic acid on the apple microbiome and fungal disease incidence under changing environmental conditions
Source: Front Microbiol. 2024 Feb 5;15:1342407. doi: 10.3389/fmicb.2024.1342407 (PMC10875086; doi:10.3389/fmicb.2024.1342407)
Supplement: Supplementary file 2 [file Data_Sheet_1.xlsx]

## Sheet: Supplementary Table 1
Supplementary Table 1. Relative abundance of resolved taxa within the dataset
Kingdom	Phylum	Class	Order	Family	Genus	Relative Abundance
Fungi	Ascomycota					4.45676e-05
Fungi	Ascomycota	Arthoniomycetes	Lichenostigmatales	Phaeococcomycetaceae	Phaeococcomyces	3.74253e-05
Fungi	Ascomycota	Ascomycota_cls_Incertae_sedis	Ascomycota_ord_Incertae_sedis	Ascomycota_fam_Incertae_sedis	Hormodochis	0.000255407
Fungi	Ascomycota	Dothideomycetes				1.45702e-05
Fungi	Ascomycota	Dothideomycetes	Botryosphaeriales	Botryosphaeriaceae	Diplodia	0.000408822
Fungi	Ascomycota	Dothideomycetes	Capnodiales	Capnodiales_fam_Incertae_sedis	Microcyclospora	0.000210553
Fungi	Ascomycota	Dothideomycetes	Capnodiales	Cladosporiaceae	Cladosporium	0.349639
Fungi	Ascomycota	Dothideomycetes	Capnodiales	Cladosporiaceae	Toxicocladosporium	7.57078e-05
Fungi	Ascomycota	Dothideomycetes	Dothideales	Dothideaceae		9.14207e-05
Fungi	Ascomycota	Dothideomycetes	Dothideales	Dothioraceae	Hormonema	1.17133e-05
Fungi	Ascomycota	Dothideomycetes	Dothideales	Saccotheciaceae	Aureobasidium	0.258988
Fungi	Ascomycota	Dothideomycetes	Mycosphaerellales	Teratosphaeriaceae	Apenidiella	5.37097e-05
Fungi	Ascomycota	Dothideomycetes	Myriangiales	Endosporiaceae	Endosporium	9.99914e-06
Fungi	Ascomycota	Dothideomycetes	Myriangiales	Myriangiaceae	Myriangium	0.00074565
Fungi	Ascomycota	Dothideomycetes	Pleosporales			0.000837356
Fungi	Ascomycota	Dothideomycetes	Pleosporales	Amorosiaceae	Angustimassarina	1.97126e-05
Fungi	Ascomycota	Dothideomycetes	Pleosporales	Cucurbitariaceae	Neocucurbitaria	0.00017827
Fungi	Ascomycota	Dothideomycetes	Pleosporales	Didymellaceae		0.010496
Fungi	Ascomycota	Dothideomycetes	Pleosporales	Didymellaceae	Neoascochyta	3.91395e-05
Fungi	Ascomycota	Dothideomycetes	Pleosporales	Didymellaceae	Stagonosporopsis	1.17133e-05
Fungi	Ascomycota	Dothideomycetes	Pleosporales	Didymosphaeriaceae		0.00270091
Fungi	Ascomycota	Dothideomycetes	Pleosporales	Didymosphaeriaceae	Kalmusia	0.000289404
Fungi	Ascomycota	Dothideomycetes	Pleosporales	Didymosphaeriaceae	Montagnula	1.82841e-05
Fungi	Ascomycota	Dothideomycetes	Pleosporales	Didymosphaeriaceae	Paraconiothyrium	0.000879638
Fungi	Ascomycota	Dothideomycetes	Pleosporales	Didymosphaeriaceae	Paraphaeosphaeria	0.0004931
Fungi	Ascomycota	Dothideomycetes	Pleosporales	Didymosphaeriaceae	Pseudopithomyces	0.000742793
Fungi	Ascomycota	Dothideomycetes	Pleosporales	Didymosphaeriaceae	Tremateia	4.25678e-05
Fungi	Ascomycota	Dothideomycetes	Pleosporales	Fuscostagonosporaceae	Fuscostagonospora	4.31391e-05
Fungi	Ascomycota	Dothideomycetes	Pleosporales	Lentitheciaceae		2.91403e-05
Fungi	Ascomycota	Dothideomycetes	Pleosporales	Leptosphaeriaceae	Ampelomyces	1.31417e-05
Fungi	Ascomycota	Dothideomycetes	Pleosporales	Leptosphaeriaceae	Leptosphaeria	0.00160272
Fungi	Ascomycota	Dothideomycetes	Pleosporales	Leptosphaeriaceae	Pseudoleptosphaeria	4.971e-05
Fungi	Ascomycota	Dothideomycetes	Pleosporales	Massarinaceae	Stagonospora	0.000141416
Fungi	Ascomycota	Dothideomycetes	Pleosporales	Melanommataceae		0.000362254
Fungi	Ascomycota	Dothideomycetes	Pleosporales	Melanommataceae	Alpinaria	1.17133e-05
Fungi	Ascomycota	Dothideomycetes	Pleosporales	Parapyrenochaetaceae		6.91369e-05
Fungi	Ascomycota	Dothideomycetes	Pleosporales	Parapyrenochaetaceae	Parapyrenochaeta	1.62843e-05
Fungi	Ascomycota	Dothideomycetes	Pleosporales	Periconiaceae	Periconia	6.9994e-05
Fungi	Ascomycota	Dothideomycetes	Pleosporales	Phaeosphaeriaceae		0.000608805
Fungi	Ascomycota	Dothideomycetes	Pleosporales	Phaeosphaeriaceae	Acericola	1.31417e-05
Fungi	Ascomycota	Dothideomycetes	Pleosporales	Phaeosphaeriaceae	Leptospora	0.000252264
Fungi	Ascomycota	Dothideomycetes	Pleosporales	Phaeosphaeriaceae	Muriphaeosphaeria	0.00202897
Fungi	Ascomycota	Dothideomycetes	Pleosporales	Phaeosphaeriaceae	Neosetophoma	0.000351684
Fungi	Ascomycota	Dothideomycetes	Pleosporales	Phaeosphaeriaceae	Paraophiobolus	7.48507e-05
Fungi	Ascomycota	Dothideomycetes	Pleosporales	Phaeosphaeriaceae	Paraphoma	1.79984e-05
Fungi	Ascomycota	Dothideomycetes	Pleosporales	Phaeosphaeriaceae	Parastagonospora	3.42828e-05
Fungi	Ascomycota	Dothideomycetes	Pleosporales	Phaeosphaeriaceae	Phaeosphaeria	0.000336257
Fungi	Ascomycota	Dothideomycetes	Pleosporales	Phaeosphaeriaceae	Pseudoophiobolus	1.97126e-05
Fungi	Ascomycota	Dothideomycetes	Pleosporales	Phaeosphaeriaceae	Septoriella	0.000115704
Fungi	Ascomycota	Dothideomycetes	Pleosporales	Phaeosphaeriaceae	Setomelanomma	0.00086364
Fungi	Ascomycota	Dothideomycetes	Pleosporales	Pleosporaceae		1.25703e-05
Fungi	Ascomycota	Dothideomycetes	Pleosporales	Pleosporaceae	Alternaria	0.0728606
Fungi	Ascomycota	Dothideomycetes	Pleosporales	Pleosporaceae	Curvularia	1.68557e-05
Fungi	Ascomycota	Dothideomycetes	Pleosporales	Pleosporaceae	Pyrenophora	1.62843e-05
Fungi	Ascomycota	Dothideomycetes	Pleosporales	Pleosporaceae	Stemphylium	0.00262149
Fungi	Ascomycota	Dothideomycetes	Pleosporales			1.02848e-05
Fungi	Ascomycota	Eurotiomycetes	Chaetothyriales			0.000137417
Fungi	Ascomycota	Eurotiomycetes	Chaetothyriales	Herpotrichiellaceae	Exophiala	5.39953e-05
Fungi	Ascomycota	Eurotiomycetes	Eurotiales	Aspergillaceae	Aspergillus	1.08562e-05
Fungi	Ascomycota	Eurotiomycetes	Eurotiales	Aspergillaceae	Penicillium	0.210858
Fungi	Ascomycota	Eurotiomycetes	Phaeomoniellales	Phaeomoniellaceae		8.85638e-06
Fungi	Ascomycota	Eurotiomycetes	Phaeomoniellales	Phaeomoniellaceae	Phaeomoniella	1.82841e-05
Fungi	Ascomycota	Leotiomycetes	Erysiphales	Erysiphaceae	Blumeria	3.45684e-05
Fungi	Ascomycota	Leotiomycetes	Helotiales	Hyaloscyphaceae	Venturiocistella	0.000337971
Fungi	Ascomycota	Orbiliomycetes	Orbiliales	Orbiliaceae	Retiarius	8.57069e-06
Fungi	Ascomycota	Saccharomycetes	Saccharomycetales			0.00234465
Fungi	Ascomycota	Saccharomycetes	Saccharomycetales	Phaffomycetaceae	Cyberlindnera	2.57121e-05
Fungi	Ascomycota	Saccharomycetes	Saccharomycetales	Phaffomycetaceae	Wickerhamomyces	1.71414e-05
Fungi	Ascomycota	Sordariomycetes				0.000190269
Fungi	Ascomycota	Sordariomycetes	Amphisphaeriales	Pestalotiopsidaceae	Pestalotiopsis	1.45702e-05
Fungi	Ascomycota	Sordariomycetes	Diaporthales	Diaporthaceae	Diaporthe	6.22803e-05
Fungi	Ascomycota	Sordariomycetes	Diaporthales	Valsaceae	Cytospora	1.62843e-05
Fungi	Ascomycota	Sordariomycetes	Glomerellales	Glomerellaceae	Colletotrichum	0.00768248
Fungi	Ascomycota	Sordariomycetes	Glomerellales	Plectosphaerellaceae	Gibellulopsis	0.000874782
Fungi	Ascomycota	Sordariomycetes	Hypocreales			8.57069e-06
Fungi	Ascomycota	Sordariomycetes	Hypocreales	Bionectriaceae	Clonostachys	0.000112562
Fungi	Ascomycota	Sordariomycetes	Hypocreales	Cordycipitaceae		7.17081e-05
Fungi	Ascomycota	Sordariomycetes	Hypocreales	Cordycipitaceae	Akanthomyces	1.02848e-05
Fungi	Ascomycota	Sordariomycetes	Hypocreales	Cordycipitaceae	Engyodontium	8.85638e-06
Fungi	Ascomycota	Sordariomycetes	Hypocreales	Hypocreales_fam_Incertae_sedis	Acremonium	0.000647658
Fungi	Ascomycota	Sordariomycetes	Hypocreales	Hypocreales_fam_Incertae_sedis	Sarocladium	0.00234751
Fungi	Ascomycota	Sordariomycetes	Hypocreales	Nectriaceae		4.94243e-05
Fungi	Ascomycota	Sordariomycetes	Hypocreales	Nectriaceae	Fusarium	0.000488815
Fungi	Ascomycota	Sordariomycetes	Sordariales	Chaetomiaceae	Chaetomium	4.02822e-05
Fungi	Ascomycota	Sordariomycetes	Trichosphaeriales	Trichosphaeriaceae	Nigrospora	3.08545e-05
Fungi	Ascomycota	Sordariomycetes	Xylariales			0.000125418
Fungi	Ascomycota	Sordariomycetes	Xylariales	Amphisphaeriaceae	Discostroma	0.00123875
Fungi	Ascomycota	Sordariomycetes	Xylariales	Amphisphaeriaceae	Monochaetia	8.285e-06
Fungi	Ascomycota	Taphrinomycetes	Taphrinales	Taphrinaceae	Taphrina	0.00294403
Fungi	Basidiomycota					3.51398e-05
Fungi	Basidiomycota	Agaricomycetes	Agaricales	Cortinariaceae	Cortinarius	1.14276e-05
Fungi	Basidiomycota	Agaricomycetes	Agaricales	Cystostereaceae	Crustomyces	0.000273976
Fungi	Basidiomycota	Agaricostilbomycetes	Agaricostilbales	unidentified		0.000160272
Fungi	Basidiomycota	Cystobasidiomycetes	Cystobasidiales	Cystobasidiaceae	Cystobasidium	2.19981e-05
Fungi	Basidiomycota	Cystobasidiomycetes	Erythrobasidiales	Erythrobasidiaceae	Erythrobasidium	8.51355e-05
Fungi	Basidiomycota	Exobasidiomycetes	Entylomatales	Entylomataceae	Entyloma	0.00076222
Fungi	Basidiomycota	Exobasidiomycetes	Entylomatales	Entylomataceae	Tilletiopsis	6.9994e-05
Fungi	Basidiomycota	Exobasidiomycetes	Entylomatales	Entylomataceae		3.94252e-05
Fungi	Basidiomycota	Exobasidiomycetes	Exobasidiales	Exobasidiaceae	Exobasidium	0.000936205
Fungi	Basidiomycota	Malasseziomycetes	Malasseziales	Malasseziaceae		4.65674e-05
Fungi	Basidiomycota	Microbotryomycetes	Sporidiobolales	Sporidiobolaceae	Rhodotorula	0.000508528
Fungi	Basidiomycota	Microbotryomycetes	Sporidiobolales	Sporidiobolaceae	Sporobolomyces	0.0456301
Fungi	Basidiomycota	Tremellomycetes				0.00013656
Fungi	Basidiomycota	Tremellomycetes	Cystofilobasidiales	Cystofilobasidiaceae	Cystofilobasidium	0.000126561
Fungi	Basidiomycota	Tremellomycetes	Filobasidiales	Filobasidiaceae	Filobasidium	0.00238008
Fungi	Basidiomycota	Tremellomycetes	Tremellales			9.08493e-05
Fungi	Basidiomycota	Tremellomycetes	Tremellales	Bulleraceae	Bullera	0.000396252
Fungi	Basidiomycota	Tremellomycetes	Tremellales	Bulleraceae	Genolevuria	0.00552067
Fungi	Basidiomycota	Tremellomycetes	Tremellales	Bulleribasidiaceae	Vishniacozyma	0.000543667
Fungi	Basidiomycota	Tremellomycetes	Tremellales	Cryptococcaceae	Cryptococcus	9.37062e-05
Fungi	Basidiomycota	Tremellomycetes	Tremellales	Phaeotremellaceae	Gelidatrema	0.000634517
Fungi	Basidiomycota	Tremellomycetes	Tremellales	Phaeotremellaceae	Phaeotremella	0.000413393
Fungi	Basidiomycota	Tremellomycetes	Tremellales	Rhynchogastremataceae	Papiliotrema	5.08528e-05
Fungi	Basidiomycota	Tremellomycetes	Tremellales	Tremellaceae	Tremella	1.02848e-05
Fungi	Basidiomycota	Tremellomycetes	Tremellales			0.000191983

## Sheet: Supplementary Table 2
Supplementary Table 2. Apple Fungal Community Shannon Diversity (p < 0.05)
Core Tissue
By Treatment (Overall)	Shannon Diversity (SD)
Untreated	2.65A (0.31)
Salicylic Acid	2.56A (0.46)
Conventional	2.20A (0.59)
Integrated	2.43A (0.40)
By Treatment (2019)	Shannon Diversity (SD)
Untreated	2.82A (0.35)
Salicylic Acid	2.90A (0.44)
Conventional	2.68A (0.17)
Integrated	2.79A (0.16)
Peel Tissue
By Treatment (overall)	Shannon Diversity (SD)
Untreated	1.98A (0.5)
Salicylic Acid	2.07A (0.87)
Conventional	1.91A (1.03)
Integrated	2.14A (0.70)
By Treatment (2019)	Shannon Diversity (SD)
Untreated	2.27A (0.25)
Salicylic Acid	2.77A (0.39)
Conventional	2.55A (0.68)
Integrated	2.54A (0.79)

## Sheet: Supplementary Table 3
Supplementary Table 3. Effect of Treatments on Disease Incidence (p < 0.05).
Disease Incidence At Harvest
2019	Scab Incidence (%)	Black Rot Incidence (%)	Bitter Rot Incidence (%)
Untreated	22.19a	4.94a	1.6a
Salicylic Acid	10.25b	2.25a	0.25a
Conventional	4.25c	0.25b	0.5a
Integrated	4.55bc	0.25b	0.25a
2020	Scab Incidence at Harvest (%)	Black Rot Incidence (%)	Bitter Rot Incidence (%)
Untreated	7a	0.5a	0a
Salicylic Acid	3.5b	0a	0a
Conventional	2.25bc	0a	0a
Integrated	1.75c	0a	0a
Disease Incidence Post-Storage
2019	Black Rot Incidence (%)	Bitter Rot Incidence (%)	Blue Mold Incidence (%)
Untreated	10.26a	0a	0a
Salicylic Acid	3.13b	0a	0a
Conventional	1.25b	0a	0a
Integrated	2.5b	0a	0a
2020	Black Rot Incidence (%)	Bitter Rot Incidence (%)	Blue Mold Incidence (%)
Untreated	2.5a	0a	0a
Salicylic Acid	1.25a	0a	0a
Conventional	3.13a	0a	0a
Integrated	0.63a	0a	0a
